# Supplementary material for: A 4D CT digital phantom of an individual human brain for perfusion analysis
Source: PeerJ. 2016 Nov 30;4:e2683. doi: 10.7717/peerj.2683 (PMC5134368; doi:10.7717/peerj.2683)
Supplement: Supplemental Information 1 [file peerj-04-2683-s001.xlsx]

## Sheet: Fig2-std-exposure
mAs	STD
300	8.36952
230	9.24991
225	9.29765
200	9.81973
185	10.148
180	10.247
165	10.5918
160	10.7588
155	10.8509
150	10.9466
140	11.2433
135	11.3941
120	11.9241
115	12.1356
100	12.7862
95	13.0202
90	13.2964
80	13.9683
75	14.3382
70	14.6963
65	15.1836
55	16.2508
50	16.8769
45	17.5686
35	19.3292
25	22.1432
20	23.9649
10	29.7305

## Sheet: Fig4-meas-sim-noise
MEAN CBF			STD DEV CBF
Patient	Phantom Measured noise	Phantom Gaussian noise	Patient	Phantom Measured Noise	Phantom Gaussian Noise
							Mean y=x	0	40
							STD DEV y=x	0	15
21.9943	23.9063	26.372	7.0201	5.4544	3.30911
20.2833	21.6557	21.9842	5.01868	4.44288	2.02802
23.4609	25.3336	25.9201	6.80539	6.25075	2.19847
20.9612	25.3227	24.483	4.27317	5.05726	1.3053
22.1407	21.7188	20.3295	6.80159	6.41977	1.29361
25.2531	27.2949	25.7756	7.68921	6.13902	1.83545
26.0136	24.8768	18.1727	9.76719	9.54665	2.19244
19.5314	16.8021	22.7646	6.3984	5.25393	2.90313
16.1555	16.1658	17.328	4.62575	4.08043	1.8702
33.2824	32.7227	37.9662	12.0652	12.5898	6.13746
19.6524	21.3787	22.2335	5.89067	4.22891	1.25175
17.9858	20.4415	18.9977	6.19826	5.33919	2.0186
27.7677	26.5094	28.5527	9.42533	4.63075	2.49931
27.2721	28.5164	30.2983	8.61481	6.70699	1.88419
31.296	35.0369	35.5676	7.13792	7.18973	4.56914
21.6562	22.407	21.6978	5.39102	5.18119	1.96422
30.194	30.8843	31.0569	6.01455	4.92949	2.1401
24.31	24.925	23.1435	5.8093	5.12114	2.01903
25.3779	28.6957	26.5549	6.948	6.52564	3.22763
31.6635	32.6305	30.6664	6.55304	5.87774	2.0886
9.19429	9.97082	9.27103	3.72319	3.32885	1.75008
11.5419	11.9327	11.6482	3.4369	3.77086	1.67396
9.32475	10.5747	9.25512	3.81885	4.20263	1.69087
11.2363	13.4292	15.0961	4.67207	5.14004	2.40294
9.33918	8.05857	5.97561	5.36788	4.16607	1.29277
8.73206	9.4118	8.62094	3.82972	4.24998	1.78364
20.9003	15.8967	9.01741	10.3381	8.78045	3.38662
9.73986	9.6727	9.16405	3.88406	3.76026	1.76378
9.00004	8.96308	8.02904	3.17326	2.96319	1.38294
15.1146	14.9817	9.40453	7.7377	7.75326	3.03028
8.40401	9.28779	8.64809	3.15988	3.2992	1.42341
7.77581	8.11227	9.42392	3.40091	3.32258	1.90388
15.1864	13.854	15.8461	4.43176	3.95406	2.26869
11.038	11.7538	11.5579	4.19414	4.73749	1.65684
13.1786	13.0778	13.466	4.11735	4.1803	2.42573
10.1329	10.2073	10.2524	3.8567	3.58027	1.57334
13.8739	14.4396	13.9877	4.17466	3.98545	2.09146
13.7383	14.5449	11.5023	3.98623	4.2655	1.6566
8.42955	8.99445	8.68666	3.91768	4.26917	1.76495
10.0341	10.9595	10.5839	3.79398	3.58844	1.74545

## Sheet: Fig5-meas-sim-curves
MEAN CBF			STD DEV CBF
Patient	measured curves	simulated curves	Patient	measured curves	Phantom Gaussian Noise
							Mean y=x	0	45
							STD DEV y=x	0	15
21.9943	20.7022	24.7064	7.0201	4.48464	2.47451
20.2833	18.7315	24.4753	5.01868	3.72083	2.99751
23.4609	15.6921	29.3385	6.80539	3.53221	4.0764
20.9612	20.9175	29.4066	4.27317	3.93189	4.01289
22.1407	22.7159	28.5706	6.80159	6.54353	3.98312
25.2531	28.7388	32.0539	7.68921	6.18278	4.26037
26.0136	26.6592	34.4074	9.76719	10.4341	4.51063
19.5314	18.795	22.7326	6.3984	5.89909	3.38289
16.1555	16.4776	20.5743	4.62575	3.99983	3.21177
33.2824	30.4195	42.6939	12.0652	11.6518	5.19544
19.6524	23.4569	21.8812	5.89067	4.4745	2.89972
17.9858	18.6868	22.1647	6.19826	4.58116	3.31362
27.7677	24.5216	36.5901	9.42533	4.32895	4.73212
27.2721	23.7327	35.3169	8.61481	5.57496	4.58242
31.296	27.3309	40.3253	7.13792	5.39906	5.09454
21.6562	21.375	28.5151	5.39102	5.15205	4.02634
30.194	27.6088	39.0562	6.01455	4.52503	4.99655
24.31	20.1877	34.6396	5.8093	3.97809	4.53375
25.3779	34.3178	32.1732	6.948	7.38377	4.12848
31.6635	40.5935	34.8388	6.55304	7.1885	3.84359
9.19429	8.81121	10.1047	3.72319	2.78602	1.57229
11.5419	10.4331	13.1872	3.4369	3.23561	2.08929
9.32475	6.77682	11.6394	3.81885	2.77745	2.27052
11.2363	10.7751	13.5955	4.67207	4.07464	2.39695
9.33918	8.31338	11.2635	5.36788	4.25045	2.14739
8.73206	10.089	10.5043	3.82972	4.34693	2.07862
20.9003	16.8111	26.4788	10.3381	9.20471	3.86079
9.73986	10.5344	10.9928	3.88406	4.30037	2.11065
9.00004	9.29204	11.2601	3.17326	3.05608	2.21536
15.1146	13.8202	18.7929	7.7377	6.93443	2.99885
8.40401	10.195	9.40716	3.15988	3.55504	1.82259
7.77581	7.52427	8.97322	3.40091	2.96643	1.90531
15.1864	12.8701	19.1675	4.43176	3.55144	3.15442
11.038	10.0284	13.5062	4.19414	3.99504	2.39826
13.1786	10.432	16.2244	4.11735	3.34133	2.69733
10.1329	9.95354	12.6618	3.8567	3.48025	2.3287
13.8739	12.6358	17.2327	4.17466	3.36104	2.83594
13.7383	11.5392	18.1045	3.98623	3.38372	2.91175
8.42955	11.0678	9.89039	3.91768	5.08294	1.98159
10.0341	13.5373	11.3464	3.79398	4.45758	1.92274

## Sheet: Fig6-cnr-penumbra
	Size (mm)	30	25	20	15	14	13	12	11	10	9	8	7	6	5	4	3	2	1
	GM CNR	2.73108	2.79005	2.87839	2.88327	2.71861	2.77109	2.83834	2.65989	2.66161	2.641	2.44969	2.48553	2.57036	2.4345	1.92132	1.69472	1.24012	0.660907
	WM CNR	1.28598	1.35745	1.41725	1.37571	1.28554	1.44021	1.50379	1.24234	1.31184	1.37098	1.2298	1.31698	1.2971	1.09119	1.08893	0.903233	0.762	0.432837
